# Supplementary material for: A genome-wide study of recombination rate variation in Bartonella henselae
Source: BMC Evol Biol. 2012 May 11;12:65. doi: 10.1186/1471-2148-12-65 (PMC3483213; doi:10.1186/1471-2148-12-65)
Supplement: Additional file 5 — Genes contained in the single nucleotide polymorphism-rich regions. Numbers refer to regions shown in Figure 2. A region is defined as SNP-rich if at least 5 consecutive 1-kb windows have a SNP frequency equal or above the upper whisker of the frequency distribution. [file 1471-2148-12-65-S5.xls]

## Sheet: Sheet1
org	region	start	end	gene	locus_tag	product
IC11
	1	38000	55000
		37929	40394	-	BH00300	Sensor histidine kinase protein
		40432	41829	ahcY	BH00310	S-adenosyl-L-homocysteine hydrolase
		43332	44336	-	BH00320	NADH-ubiquinone oxidoreductase
		44374	45693	folC	BH00330	Folylpolyglutamate synthase
		45697	46617	accD	BH00340	acetyl-CoA carboxylase beta subunit
		47628	48347	-	BH00360	hypothetical protein
		49481	50893	dfp	BH00380	phosphopantothenoylcysteine synthase/decarboxylase
		50964	52550	aarF	BH00390	Ubiquinone biosynthesis protein aarF
		52554	53336	ubiE	BH00400	ubiquinone/menaquinone biosynthesis methyltransferase
		53453	55885	gyrB	BH00410	DNA gyrase subunit B
	2	1054000	1060000
		1057037	1059514	-	BH09640	Sensor histidine kinase
		1059788	1060309	-	BH09650	hypothetical protein
	3	1464000	1469000
		1463064	1469090	bapC2	BH13030	Probable surface protein
	4	1506000	1526000
		1506169	1507137	ribF	BH13220	hypothetical protein
		1507170	1508015	-	BH13230	hypothetical protein
		1511669	1512412	-	BH13250	hypothetical protein
		1512780	1513103	virB2	BH13260	virB2 protein homolog
		1513104	1513415	virB3	BH13270	virB3 protein homolog
		1513421	1515775	virB4	BH13280	virB4 protein homolog
		1515772	1516218	-	BH13290	17-kDa antigen precursor
		1516205	1517170	virB6	BH13300	virB protein homolog
		1517298	1517708	-	BH13310	15-kDa antigen protein
		1517698	1518366	virB8	BH13320	virB8 protein homolog
		1518366	1519229	virB9	BH13330	virB9 protein homolog
		1519222	1520412	virB10	BH13340	virB10 protein homolog
		1520381	1521451	virB11	BH13350	virB11 protein homolog
		1521519	1521725	-	BH13360	hypothetical protein
		1521736	1523370	bepA	BH13370	Putative cell filamentation protein
		1523533	1525452	virD4	BH13380	Conjugal transfer protein trag
		1525994	1527622	bepB	BH13390	hypothetical protein
	5	1800000	1820000
		1799985	1801265	-	BH15520	2-octaprenyl-6-methoxyphenyl hydroxylase
		1802021	1802290	korB	BH15530	korB protein
		1802337	1803065	-	BH15540	hypothetical protein
		1803062	1803730	trwN	BH15550	trwN protein
		1803874	1804167	korA	BH15560	korA protein
		1804130	1804447	trwL1	BH15570	trwL1 protein
		1804494	1804805	trwL2	BH15580	trwL2 protein
		1804829	1805152	trwL3	BH15590	trwL3 protein
		1805190	1805507	trwL4	BH15600	trwL4 protein
		1805661	1805969	trwL5	BH15610	trwL5 protein
		1806088	1806429	trwL6	BH15620	trwL6 protein
		1806567	1806881	trwL7	BH15630	trwL7 protein
		1807042	1807353	trwL8	BH15640	trwL8 protein
		1807366	1807674	trwM	BH15650	trwM protein
		1807677	1810148	trwK	BH15660	trwK protein
		1810145	1810933	trwJ1	BH15670	trwJ1 protein
		1811167	1812051	trwI1	BH15680	trwI1 protein
		1812216	1812362	trwH1	BH15690	hypothetical protein
		1812359	1812985	trwJ2	BH15700	trwJ2 protein
		1813241	1814125	trwI2	BH15710	trwI2 protein
		1814293	1814439	trwH2	BH15720	hypothetical protein
		1814436	1815134	trwG	BH15730	trwG protein
		1815148	1815954	trwF	BH15740	trwF protein
		1815954	1817141	trwE	BH15750	trwE protein
		1817116	1818177	trwD	BH15760	trwD protein
		1819889	1820668	sdhB	BH15770	succinate dehydrogenase catalytic subunit
Houston-1
	1	0	5000
		1	825	-	BH00010	hypothetical protein
		837	1433	maf-1	BH00020	Septum formation maf protein
		1426	2307	aroE	BH00030	Shikimate 5-dehydrogenase
		2304	2891	coaE	BH00040	Dephospho-CoA kinase
		2896	3603	dnaQ	BH00050	DNA polymerase III epsilon chain
		3932	6838	polA	BH00060	DNA polymerase I
	2	327000	367000
		327075	327920	-	BH02490	hypothetical protein
		327952	329199	-	BH02500	Aminopeptidase
		329258	330133	mutM	BH02510	Formamidopyrimidine-DNA glycosylase
		330217	331605	-	BH02520	hypothetical protein
		331606	332226	rnd1	BH02530	Ribonuclease d
		332819	333130	-	BH02540	hypothetical protein
		334187	335017	hpbC	BH02550	Hemin binding protein c
		335351	336190	hbpA	BH02560	Hemin binding protein a
		336688	337863	hbpB	BH02570	Hemin binding protein b
		338116	341031	ileS	BH02580	isoleucyl-tRNA synthetase
		341227	341820	-	BH02590	hypothetical protein
		341883	342329	-	BH02600	Nitrogen fixation protein
		342605	344002	-	BH02610	hypothetical protein
		343983	344552	-	BH02620	hypothetical protein
		347407	348738	pmbA	BH02630	pmbA protein, maturation of antibiotic mccb17
		348803	349528	-	BH02640	myo-inositol monophosphatase
		349574	349819	-	BH02650	hypothetical protein
		350643	351965	kdtA	BH02660	3-deoxy-D-manno-octulosonic-acid transferase
		351955	352974	lpxK	BH02670	Tetracyldisaccharide 4 27-kinase
		353019	353255	-	BH02680	hypothetical protein
		353376	355214	mutL	BH02690	DNA mismatch repair protein
		355512	356600	-	BH02700	2'-deoxycytidine 5'-triphosphate deaminase
		357436	358587	lldD	BH02710	L-lactate dehydrogenase
		360289	360414	-	BH02730	hypothetical protein
		361075	361395	-	BH02740	hypothetical protein
		361576	363003	pheP	BH02750	Phenylalanine-specific permease
		363045	363725	-	BH02760	ABC transporter ATP-binding protein
		363722	364360	-	BH02770	hypothetical protein
		364374	364928	-	BH02780	Biotin synthase
	3	1453000	1473000
		1454740	1455480	-	BH12970	hypothetical protein
		1455496	1456524	-	BH12980	hypothetical protein
		1456535	1457506	-	BH12990	hypothetical protein
		1459285	1459866	bapC1_F1	BH13010	Probable surface protein
		1459863	1462346	bapC1_F2	BH13020	hypothetical protein
		1463064	1469090	bapC2	BH13030	Probable surface protein
	4	1506000	1540000
		1506169	1507137	ribF	BH13220	hypothetical protein
		1507170	1508015	-	BH13230	hypothetical protein
		1511669	1512412	-	BH13250	hypothetical protein
		1512780	1513103	virB2	BH13260	virB2 protein homolog
		1513104	1513415	virB3	BH13270	virB3 protein homolog
		1513421	1515775	virB4	BH13280	virB4 protein homolog
		1515772	1516218	-	BH13290	17-kDa antigen precursor
		1516205	1517170	virB6	BH13300	virB protein homolog
		1517298	1517708	-	BH13310	15-kDa antigen protein
		1517698	1518366	virB8	BH13320	virB8 protein homolog
		1518366	1519229	virB9	BH13330	virB9 protein homolog
		1519222	1520412	virB10	BH13340	virB10 protein homolog
		1520381	1521451	virB11	BH13350	virB11 protein homolog
		1521519	1521725	-	BH13360	hypothetical protein
		1521736	1523370	bepA	BH13370	Putative cell filamentation protein
		1523533	1525452	virD4	BH13380	Conjugal transfer protein trag
		1525994	1527622	bepB	BH13390	hypothetical protein
		1528692	1530290	bepC	BH13400	Putative cell filamentation protein
		1530764	1532368	bepD	BH13410	hypothetical protein
		1532694	1534088	bepE	BH13420	hypothetical protein
		1534424	1536928	bepF	BH13430	hypothetical protein
		1537113	1540244	bepG	BH13440	hypothetical protein
	5	1554000	1574000
		1554011	1555639	pgm	BH13570	phosphoglucomutase
		1555840	1556364	-	BH13580	expressed protein
		1558880	1559257	-	BH13590	Transcriptional regulator
		1560810	1562297	hisS	BH13610	histidyl-tRNA synthetase
		1562789	1563613	-	BH13620	hypothetical protein
		1564701	1565546	pyrF	BH13640	Orotidine 5-phosphate decarboxylase
		1565978	1567066	-	BH13650	hypothetical protein
		1572767	1573855	-	BH13700	hypothetical protein
	6	1623000	1644000
		1623718	1624002	-	BH14120	zinc-binding protein
		1624016	1624714	maf-2	BH14130	Septum formation maf protein
		1624910	1625128	infA	BH14140	translation initiation factor IF-1
		1625365	1626306	-	BH14150	hypothetical protein
		1626374	1626760	-	BH14160	Transcriptional regulator
		1626827	1627057	-	BH14170	hypothetical protein
		1630079	1630660	-	BH14180	hypothetical protein
		1630671	1630823	-	BH14190	hypothetical protein
		1630937	1631227	-	BH14200	hypothetical protein
		1631195	1631356	-	BH14210	hypothetical protein
		1631403	1632176	-	BH14220	hypothetical protein
		1632244	1632570	-	BH14230	Transcriptional regulator
		1632865	1633209	-	BH14240	hypothetical protein
		1633489	1633863	-	BH14250	hypothetical protein
		1635165	1635392	vapA5	BH14270	Virulence-associated protein
		1636796	1637293	purE	BH14290	Phosphoribosylaminoimidazole carboxylase I
		1637295	1638545	purK	BH14300	Phosphoribosylaminoimidazole carboxylase II
		1638603	1638968	-	BH14310	hypothetical protein
		1639193	1639567	-	BH14320	hypothetical protein
		1639687	1639965	-	BH14330	hypothetical protein
		1640269	1640394	rpmJ	BH14340	50S ribosomal protein L36
		1640507	1641304	-	BH14350	hypothetical signal peptide protein
		1641708	1641863	-	BH14360	Resolvase fragment homolog
		1642120	1642578	-	BH14370	DNA-binding protein
		1642932	1643390	-	BH14380	DNA binding protein
	7	1673000	1695000
		1673033	1673446	-	BH14560	hypothetical protein
		1675697	1676035	-	BH14570	hypothetical protein
		1676092	1676691	-	BH14580	hypothetical protein
		1679421	1679669	-	BH14590	hypothetical protein
		1679632	1680294	-	BH14600	phage related lysozyme
		1680291	1680518	-	BH14610	hypothetical protein
		1680647	1680868	-	BH14620	hypothetical protein
		1682947	1683150	-	BH14650	hypothetical protein
		1683062	1683670	-	BH14660	hypothetical protein
		1683683	1684255	-	BH14670	hypothetical protein
		1685049	1685858	-	BH14680	hypothetical protein
		1686290	1686844	dut	BH14690	Deoxyuridine 5 27-triphosphate nucleotidohydrolase
		1687670	1688251	exbD	BH14700	Biopolymer transport exbD protein
		1688248	1689090	exbB	BH14710	Biopolymer transport exbB protein
		1689576	1689902	-	BH14720	hypothetical protein
		1689906	1690343	-	BH14730	hypothetical protein
		1691624	1693003	mrsA	BH14740	Phosphoglucomutase /phosphomannomutasefamily protein mrsa
		1693823	1695970	ftsH	BH14750	Cell division protein ftsH
	8	1798000	1824000
		1797046	1799481	ftsK	BH15510	Cell division protein ftsK
		1799985	1801265	-	BH15520	2-octaprenyl-6-methoxyphenyl hydroxylase
		1802021	1802290	korB	BH15530	korB protein
		1802337	1803065	-	BH15540	hypothetical protein
		1803062	1803730	trwN	BH15550	trwN protein
		1803874	1804167	korA	BH15560	korA protein
		1804130	1804447	trwL1	BH15570	trwL1 protein
		1804494	1804805	trwL2	BH15580	trwL2 protein
		1804829	1805152	trwL3	BH15590	trwL3 protein
		1805190	1805507	trwL4	BH15600	trwL4 protein
		1805661	1805969	trwL5	BH15610	trwL5 protein
		1806088	1806429	trwL6	BH15620	trwL6 protein
		1806567	1806881	trwL7	BH15630	trwL7 protein
		1807042	1807353	trwL8	BH15640	trwL8 protein
		1807366	1807674	trwM	BH15650	trwM protein
		1807677	1810148	trwK	BH15660	trwK protein
		1810145	1810933	trwJ1	BH15670	trwJ1 protein
		1811167	1812051	trwI1	BH15680	trwI1 protein
		1812216	1812362	trwH1	BH15690	hypothetical protein
		1812359	1812985	trwJ2	BH15700	trwJ2 protein
		1813241	1814125	trwI2	BH15710	trwI2 protein
		1814293	1814439	trwH2	BH15720	hypothetical protein
		1814436	1815134	trwG	BH15730	trwG protein
		1815148	1815954	trwF	BH15740	trwF protein
		1815954	1817141	trwE	BH15750	trwE protein
		1817116	1818177	trwD	BH15760	trwD protein
		1819889	1820668	sdhB	BH15770	succinate dehydrogenase catalytic subunit
		1820683	1822527	sdhA	BH15780	succinate dehydrogenase
		1822532	1822918	sdhD	BH15790	Succinate dehydrogenase hydrophobic membrane anchor protein
		1822937	1823338	sdhC	BH15800	Succinate dehydrogenase cytochrome b560 subunit
		1823838	1824278	rplS	BH15810	50S ribosomal protein L19
UGA10
	1	382000	402000
		380994	383294	-	BH03060	Phage tail protein
		383404	383688	-	BH03070	hypothetical prophage protein
		383690	384196	gpFII	BH03080	Major tail tube protein FII
		384196	385428	gpFI	BH03090	Major tail sheath protein FI
		385898	386419	-	BH03110	Phage protein
		386465	386794	-	BH03120	Virulence-associated protein
		386882	387061	-	BH03130	hypothetical prophage protein
		387357	388682	-	BH03140	hypothetical prophage protein
		388697	391840	-	BH03150	Virulence-associated protein
		391842	392948	gp27	BH03160	Phage protein gp27
		392948	393775	gp26	BH03170	Phage protein gp26
		393772	394101	gp25	BH03180	Phage protein gp25
		394110	394799	gp24	BH03190	Phage-related baseplate assembly protein
		394780	395322	-	BH03200	hypothetical prophage protein
		395374	395646	-	BH03210	hypothetical prophage protein
		395636	395953	-	BH03220	hypothetical prophage protein
		396194	396472	-	BH03230	hypothetical prophage protein
		396469	397227	-	BH03240	Anti-repressor protein
		397246	397800	-	BH03250	Anti-repressor protein
		398185	399258	-	BH03270	hypothetical prophage protein
		399294	399647	-	BH03280	hypothetical prophage protein
		399649	400725	gp20	BH03290	Phage protein gp20
		400738	401106	gp19	BH03300	Phage protein gp19
		401103	401516	-	BH03310	hypothetical protein
		401366	402475	gp18	BH03320	Phage protein gp18
	2	411000	419000
		410879	411421	-	BH03460	Anti-repressor protein
		411438	411704	-	BH03470	hypothetical protein
		412018	412596	-	BH03480	hypothetical prophage protein
		412600	412920	-	BH03490	hypothetical prophage protein
		413179	413355	-	BH03500	hypothetical prophage protein
		413393	413788	-	BH03510	DNA-binding protein
		413785	413943	-	BH03520	hypothetical prophage protein
		414079	414618	-	BH03530	hypothetical prophage protein
		414599	415045	ssb1	BH03540	Aingle-strand binding protein SSB
		415540	415830	vapA2	BH03560	Virulence-associated protein A
		415927	416199	-	BH03570	hypothetical prophage protein
		416364	416762	-	BH03580	hypothetical prophage protein
		416776	417888	-	BH03590	hypothetical prophage protein
		417878	418225	-	BH03600	hypothetical prophage protein
		418218	418694	gp11A	BH03610	hypothetical prophage protein
		418822	419598	-	BH03620	hypothetical prophage protein
	3	1046000	1063000
		1045990	1046295	-	BH09520	NADH-ubiquinone oxidoreductase
		1047289	1047978	-	BH09540	hypothetical protein
		1047975	1049186	perM	BH09550	permease protein
		1049344	1050429	purM	BH09560	phosphoribosylaminoimidazole synthetase
		1050426	1051037	purN	BH09570	Phosphoribosylglycinamide formyltransferase
		1052962	1053342	-	BH09610	hypothetical protein
		1053457	1053852	-	BH09620	hypothetical protein
		1057037	1059514	-	BH09640	Sensor histidine kinase
		1059788	1060309	-	BH09650	hypothetical protein
		1060362	1060778	dksA	BH09660	DnaK suppressor protein
		1061087	1061596	nmoB	BH09670	4-hydroxyphenylacetate 3-monooxygenase
		1061766	1062440	rpe	BH09680	Pentose (ribulose)-5-phosphate-3-epimerase
		1062451	1063755	purB	BH09690	adenylosuccinate lyase
	4	1499000	1532000
		1499323	1499766	-	BH13190	hypothetical protein
		1503848	1504477	parA1	BH13200	parA protein
		1505591	1505920	-	BH13210	hypothetical protein
		1506169	1507137	ribF	BH13220	hypothetical protein
		1507170	1508015	-	BH13230	hypothetical protein
		1511669	1512412	-	BH13250	hypothetical protein
		1512780	1513103	virB2	BH13260	virB2 protein homolog
		1513104	1513415	virB3	BH13270	virB3 protein homolog
		1513421	1515775	virB4	BH13280	virB4 protein homolog
		1515772	1516218	-	BH13290	17-kDa antigen precursor
		1516205	1517170	virB6	BH13300	virB protein homolog
		1517298	1517708	-	BH13310	15-kDa antigen protein
		1517698	1518366	virB8	BH13320	virB8 protein homolog
		1518366	1519229	virB9	BH13330	virB9 protein homolog
		1519222	1520412	virB10	BH13340	virB10 protein homolog
		1520381	1521451	virB11	BH13350	virB11 protein homolog
		1521519	1521725	-	BH13360	hypothetical protein
		1521736	1523370	bepA	BH13370	Putative cell filamentation protein
		1523533	1525452	virD4	BH13380	Conjugal transfer protein trag
		1525994	1527622	bepB	BH13390	hypothetical protein
		1528692	1530290	bepC	BH13400	Putative cell filamentation protein
		1530764	1532368	bepD	BH13410	hypothetical protein
